# Supplementary material for: Natural language processing models for predicting treatment outcomes in internet-delivered cognitive behavioral therapy
Source: Internet Interv. 2025 Oct 10;42:100879. doi: 10.1016/j.invent.2025.100879 (PMC12547759; doi:10.1016/j.invent.2025.100879)
Supplement: Supplementary file 1 — Supplementary material 1 [file mmc1.csv]

model	rmse_mean	rmse_se	rmse_lambda	rmse_adfntot	rmse_adfntot_crittval	rmse_riv	rmse_adfntot_CI	bacc_mean	bacc_se	bacc_lambda	bacc_adfntot	bacc_adfntot_crittval	bacc_riv	bacc_adfntot_CI	r2_mean	r2_se	r2_lambda	r2_adfntot	r2_adfntot_crittval	r2_riv	r2_adfntot_CI	f1_mean	f1_se	f1_lambda	f1_adfntot	f1_adfntot_crittval	f1_riv	f1_adfntot_CI	sens_mean	sens_se	sens_lambda	sens_adfntot	sens_adfntot_crittval	sens_riv	sens_adfntot_CI	spec_mean	spec_se	spec_lambda	spec_adfntot	spec_adfntot_crittval	spec_riv	spec_adfntot_CI	tp_mean	tp_se	tp_lambda	tp_adfntot	tp_adfntot_crittval	tp_riv	tp_adfntot_CI
DR	0.18117395493368368	0.0025078502310452847	0.2401591900380766	34.43843944697981	2.0312919402456737	0.31606513744650183	0.005094175961665537	0.5512524059768751	0.018606286667736647	0.8731967188579032	2.614862198140007	3.464777045112702	6.8862312630490345	0.06446663494116044	-0.0025265754056797572	0.0007115207959801251	0.1626445954153187	74.58621454764763	1.9922833162484481	0.19423603708151688	0.001417551010995019	0.500870544073809	0.008375431819873911	0.543977340732949	6.743660182470689	2.382967959287754	1.1928734892412245	0.019958385671958654	0.4685734516801373	0.00981633896023668	0.559815438739632	6.367790181809367	2.413058334625	1.2717743601382303	0.023687398543503227	0.6339313602736129	0.04020487983543686	0.9456354793160219	2.222735744396823	3.9147747917911415	17.394349612921555	0.1573930500867602	147.46666666666667	6.286493458200679	0.8965362123256858	2.4792314704682363	3.5961706069926875	8.665217391304338	22.607302995433095
LR	0.13977097377620773	0.010616539499581032	0.9858053403982707	2.013838979975456	4.274442214536554	69.44902999140476	0.04537978460930395	0.7026638410778473	0.02567870745051309	0.9717148035342235	2.094401286930462	4.12204763374421	34.3541825742643	0.1058488552839973	0.40105859202217115	0.08156140248466587	0.9842983210467386	2.0240595618808417	4.25401090765366	62.68745679851598	0.3469630958132989	0.6644256634801274	0.04153001076830119	0.988582029471389	1.992440593395345	4.318334235725618	86.58123849542336	0.1793404673108086	0.6112718116338217	0.053738819916816026	0.985323006529382	2.0171929212155195	4.267700307438064	67.13384512311093	0.2293411782803545	0.794055870521873	0.007749441029769206	0.12415997803977066	126.89417426639689	1.9788354077751193	0.14176102361922963	0.015334868300172588	192.66666666666666	22.242152174044058	0.9832585425454022	2.030723695895904	4.240869229683522	58.73195599678012	94.3260587568419
TF-IDF	0.18117395493368368	0.0025078502310452847	0.2401591900380766	34.43843944697981	2.0312919402456737	0.31606513744650183	0.005094175961665537	0.5512524059768751	0.018606286667736647	0.8731967188579032	2.614862198140007	3.464777045112702	6.8862312630490345	0.06446663494116044	-0.0025265754056797572	0.0007115207959801251	0.1626445954153187	74.58621454764763	1.9922833162484481	0.19423603708151688	0.001417551010995019	0.500870544073809	0.008375431819873911	0.543977340732949	6.743660182470689	2.382967959287754	1.1928734892412245	0.019958385671958654	0.4685734516801373	0.00981633896023668	0.559815438739632	6.367790181809367	2.413058334625	1.2717743601382303	0.023687398543503227	0.6339313602736129	0.04020487983543686	0.9456354793160219	2.222735744396823	3.9147747917911415	17.394349612921555	0.1573930500867602	147.46666666666667	6.286493458200679	0.8965362123256858	2.4792314704682363	3.5961706069926875	8.665217391304338	22.607302995433095
TF-IDF-sym	0.18117395493368368	0.0025078502310452847	0.2401591900380766	34.43843944697981	2.0312919402456737	0.31606513744650183	0.005094175961665537	0.5512524059768751	0.018606286667736647	0.8731967188579032	2.614862198140007	3.464777045112702	6.8862312630490345	0.06446663494116044	-0.0025265754056797572	0.0007115207959801251	0.1626445954153187	74.58621454764763	1.9922833162484481	0.19423603708151688	0.001417551010995019	0.500870544073809	0.008375431819873911	0.543977340732949	6.743660182470689	2.382967959287754	1.1928734892412245	0.019958385671958654	0.4685734516801373	0.00981633896023668	0.559815438739632	6.367790181809367	2.413058334625	1.2717743601382303	0.023687398543503227	0.6339313602736129	0.04020487983543686	0.9456354793160219	2.222735744396823	3.9147747917911415	17.394349612921555	0.1573930500867602	147.46666666666667	6.286493458200679	0.8965362123256858	2.4792314704682363	3.5961706069926875	8.665217391304338	22.607302995433095
BERT	0.1725561427150466	0.0017854804878507096	0.02509519297851622	2127.3674385467825	1.9610797290554185	0.025741172674270344	0.003501469591348006	0.5905335612771753	0.014015730759362618	0.875217069805557	2.602710420990833	3.4757206984699933	7.01391663460499	0.04871476550449921	0.0897957877997429	0.015083518423667884	0.6388239527737366	4.890767361958879	2.5879465859476642	1.7687328871328418	0.039035340008609996	0.5519175791281971	0.007992603564030434	0.026147224376388098	2011.3177033997688	1.9611441437791775	0.02684925794830187	0.015674647673146868	0.5265862659720301	0.012635130835896105	0.21098701896262784	44.54441836121454	2.014672100147961	0.26740627091486885	0.02545564557679907	0.6544808565823205	0.03363693710277504	0.856037264390873	2.7214530171271876	3.3748951715789546	5.946241996367023	0.11352113661486046	165.96666666666667	7.341939394606445	0.5838354827849194	5.8549565741644605	2.461680897742875	1.4028958708250079	18.073511960088574
BERT-sym	0.1489679919070689	0.008543572348871516	0.9757933413273637	2.073243175290309	4.1602220005382575	40.310947269662854	0.035543157648965595	0.675196701946742	0.014950670512600385	0.920013393629413	2.352367128283391	3.7403875733595715	11.502093105024196	0.055921302198723856	0.3201881061809711	0.06854923886652897	0.9667216981476152	2.1194455799058667	4.078434829117289	29.049610236597392	0.27957360330273234	0.620785536364079	0.030324741904749725	0.94832168113787	2.2095323397515427	3.934354299884183	18.350474667487713	0.11930827870583016	0.5511394827727842	0.043739098939870394	0.9311116144918413	2.2952598324868663	3.8134416700924336	13.516235104414895	0.16679650250959754	0.7992539211206996	0.028865117488543576	0.8817366102907317	2.5640436992032907	3.5115763860271882	7.455702161576296	0.10136206495267004	173.66666666666666	17.423504771386234	0.9414953968831056	2.2431952421834955	3.8851474563236237	16.092672144138145	67.69288524279375
BELT	0.18356596407812967	0.0042731969363803855	0.18243083298010102	59.43342836128258	2.0006900973112365	0.22313810297552575	0.008549342794476951	0.5823103636123413	0.01018118360429932	0.4966743413314627	8.087783293340237	2.301654768145383	0.9867852607501285	0.023433569788199125	-0.0370499258732654	0.06386827292490725	0.36425620430438366	15.019692775182714	2.131206169316821	0.5729606907226249	0.13611645728117283	0.5206687438690338	0.050720782109190794	0.3380792161625625	17.42848487882299	2.105871190285213	0.5107547978816632	0.10681143379247855	0.5288058372359021	0.0866160606158012	0.40516158647359535	12.14590339135571	2.1759135253589186	0.681128819626257	0.18846905780722978	0.6358148899887809	0.07246800988028891	0.3730654626798974	14.320445404402632	2.1402928500246774	0.5950628661719687	0.15510276340230003	165.1	24.60148294235457	0.3034203542070421	21.62202385662587	2.0759770382300045	0.43558601810944503	51.072113694735215
BELT-sym	0.18221986706884874	0.004058386589888954	0.3897057833858916	13.126255465039595	2.158258246664481	0.638553951154848	0.008759046325780376	0.5828142625640874	0.010156081492865243	0.30936052011110465	20.80255524653662	2.080816367492827	0.44793344301845034	0.02113294059994498	-0.019851872071550807	0.049730429043314366	0.311939844829302	20.46115076330658	2.082953659103058	0.45336129767885497	0.10358617914453666	0.48075813903116826	0.04512914969016494	0.36764438837407376	14.744817349584807	2.134666894995145	0.5813886705753725	0.09633570184287549	0.4276740600571974	0.06150348802508058	0.24682977200494133	32.61224010534814	2.0354346680639184	0.32772109521907533	0.12518633173310306	0.7379544650709776	0.05737597189365603	0.40581481531973806	12.1069123355055	2.17668080186342	0.6829770007444933	0.12488917650917625	134.7	21.17350720611508	0.3587041918878569	15.487007080841096	2.1256266070136536	0.5593427983629209	45.00697028111354
[truncated: 21 more columns]
